# Supplementary material for: Alkylative damage of mRNA leads to ribosome stalling and rescue by trans translation in bacteria
Source: eLife. 2020 Sep 17;9:e61984. doi: 10.7554/eLife.61984 (PMC7521929; doi:10.7554/eLife.61984)
Supplement: Figure 5—source data 1. [file elife-61984-fig5-data1.xlsx]

## Sheet: Sheet1
Fold-increase of HIs6 with Rif treatment
	2.94925	2.65399	2.25699
	1.91013	2.24729	3.0016
	2.1643	1.67178	2.20425
Percent-decrease in His6 with Rif treatment
	15.8287	21.4248	36.2419
	10.1692	14.1189	39.9919
	11.5187	23.6544	36.0845
